# Supplementary material for: Dietary Inflammatory Index during Pregnancy and Congenital Heart Defects
Source: Nutrients. 2023 May 10;15(10):2262. doi: 10.3390/nu15102262 (PMC10222117; doi:10.3390/nu15102262)
Supplement: Supplementary file 1 [file nutrients-15-02262-s001.zip]

Archive with 1 entries (1 files):
- nutrients-2367547-supplementary.pdf
